# Supplementary material for: Comparative genomics suggests local adaptations in the invasive small hive beetle
Source: Ecol Evol. 2021 Oct 26;11(22):15780–91. doi: 10.1002/ece3.8242 (PMC8601931; doi:10.1002/ece3.8242)
Supplement: Supplementary file 3 — Table S2 [file ECE3-11-15780-s002.xlsx]

## Sheet: Table S.2
Table S.2 Detailed statistics of pair-end sequenced samples. Displayed are all sequenced samples with their corresponding geographic origin, DNA extraction methods, sample ID, read statistic, and SRA accession. The number of obtained clean reads was calculated using program fastp after removing low quality reads and adapters using fastp. Statistics including: Mapped reads (percent of mapped reads…
Sampling sites	DNA extraction method	Sample ID	Number of clean reads (million)	Mapped reads (%)	Duplicate rate (%)	Mean coverage (X)	Genome fraction coverage 2X (%)	Genome fraction coverage 10X (%)	Genome fraction coverage 25X (%)	SRA accession
South Africa (North Cape), 2016	NucleoSpin® Tissue Kit	1_10	21.3368	95.2	18.74	12.3796	>90	21		SRR13647804
South Africa (North Cape), 2016	NucleoSpin® Tissue Kit	1_11	76.8769	98.29	29.63	47.2772	>90	>90	81	SRR13647803
South Africa (North Cape), 2016	NucleoSpin® Tissue Kit	1_12	64.855	97.39	25.16	39.4674	>90	>90	75	SRR13647792
South Africa (North Cape), 2016	NucleoSpin® Tissue Kit	1_13	57.5244	96.05	25.47	34.0213	>90	>90	45	SRR13647781
South Africa (North Cape), 2016	NucleoSpin® Tissue Kit	1_1	80.3474	97.85	28.56	49.2248	>90	>90	84	SRR13647770
South Africa (North Cape), 2016	NucleoSpin® Tissue Kit	1_2	43.9162	95.23	22.36	25.6757	>90	78.5		SRR13647759
South Africa (North Cape), 2016	NucleoSpin® Tissue Kit	1_3	47.7377	96.63	23.06	28.5972	>90	88		SRR13647748
South Africa (North Cape), 2016	NucleoSpin® Tissue Kit	1_4	41.1083	95.96	23.26	24.1879	>90	72		SRR13647739
South Africa (North Cape), 2016	NucleoSpin® Tissue Kit	1_5	36.3786	95.98	22.17	21.4401	>90	65		SRR13647738
South Africa (North Cape), 2016	NucleoSpin® Tissue Kit	1_6	93.8129	97.75	30.97	57.2082	>90	85.2		SRR13647737
South Africa (North Cape), 2016	NucleoSpin® Tissue Kit	1_7	30.3879	97.95	20.18	18.1502	>90	70		SRR13647802
South Africa (North Cape), 2016	NucleoSpin® Tissue Kit	1_8	53.6012	87.34	27.49	28.3224	>90	73		SRR13647801
Liberia (Montserrado), 2015	NucleoSpin® Tissue Kit	2_11	28.9061	98.15	24.49	16.928	>90	20		SRR13647800
Liberia (Montserrado), 2015	NucleoSpin® Tissue Kit	2_1	22.133	98.26	27.12	12.8831	>90	17		SRR13647799
Liberia (Bomi), 2015	NucleoSpin® Tissue Kit	2_2	37.2517	98.12	24.17	21.8836	>90	56		SRR13647798
Liberia (Bomi), 2015	NucleoSpin® Tissue Kit	2_3	53.4554	96.56	27.52	30.7767	>90	73		SRR13647797
Liberia (Bomi), 2015	NucleoSpin® Tissue Kit	2_6	40.1901	98.27	24.48	23.765	>90	61.5		SRR13647796
Liberia (Nimba), 2015	NucleoSpin® Tissue Kit	2_4	19.2777	92.13	22.34	10.2814	>90	90		SRR13647795
Liberia (Nimba), 2015	NucleoSpin® Tissue Kit	2_7	35.17	86.52	23.06	17.6933	>90	45		SRR13647794
Liberia (Nimba), 2015	NucleoSpin® Tissue Kit	2_10	56.3707	90.5	26.21	30.0313	>90	72.5		SRR13647793
Liberia (Nimba), 2015	NucleoSpin® Tissue Kit	2_12	14.1062	97.51	20.77	8.2365	>90	10		SRR13647791
Burkina Faso_1 (Bobo-Dioulasso), 2016	NucleoSpin® Tissue Kit	3_1	70.8734	95.21	28.62	40.5616	>90	>90	54	SRR13647790
Burkina Faso_1 (Bobo-Dioulasso), 2016	NucleoSpin® Tissue Kit	3_3	93.8448	96.94	32.03	55.5628	>90	>90	80	SRR13647789
Burkina Faso_1 (Bobo-Dioulasso), 2016	NucleoSpin® Tissue Kit	3_4	81.9038	97.1	30.19	48.3599	>90	>90	78	SRR13647788
Burkina Faso_1 (Bobo-Dioulasso), 2016	NucleoSpin® Tissue Kit	3_5	91.573	94.82	31.24	52.2222	>90	>90	69	SRR13647787
Burkina Faso_1 (Tenkodogo), 2016	NucleoSpin® Tissue Kit	3_6	54.7155	97.81	25.34	32.6416	>90	>90	58	SRR13647786
Burkina Faso_1 (Tenkodogo), 2016	NucleoSpin® Tissue Kit	3_7	71.2301	97.94	30	42.5335	>90	>90	75	SRR13647785
Burkina Faso_1 (Ziniaré), 2016	NucleoSpin® Tissue Kit	3_9	87.1337	97.55	30.36	51.7621	>90	>90	76	SRR13647784
Burkina Faso_1 (Ziniaré), 2016	NucleoSpin® Tissue Kit	3_10	62.5043	97.74	27.42	37.2479	>90	>90	70	SRR13647783
Burkina Faso_2 (Fada N'gourma), 2016	NucleoSpin® Tissue Kit	3_11	87.5011	97.47	32.72	51.1185	>90	>90	77.5	SRR13647782
Burkina Faso_2 (Fada N'gourma), 2016	NucleoSpin® Tissue Kit	3_12	81.9313	97.31	30.42	47.6839	>90	>90	76	SRR13647780
Burkina Faso_2 (Fada N'gourma), 2016	NucleoSpin® Tissue Kit	3_2	79.7008	94.82	30.85	44.4442	>90	>90	62	SRR13647779
Burkina Faso_2 (Fada N'gourma), 2016	NucleoSpin® Tissue Kit	3_8	63.1573	96.71	27.91	36.4368	>90	>90	67	SRR13647778
USA (Baltimore, MD), 2018	NucleoSpin® Tissue Kit	4_1	53.7426	98.36	25.51	33.3202	>90	>90	69.8	SRR13647777
USA (Baltimore, MD), 2018	NucleoSpin® Tissue Kit	4_2	54.1884	98.19	25.13	33.4675	>90	>90	67.5	SRR13647776
USA (Baltimore, MD), 2018	NucleoSpin® Tissue Kit	4_3	70.6224	98.19	28.77	43.6893	>90	>90	82.5	SRR13647775
USA (Baltimore, MD), 2018	NucleoSpin® Tissue Kit	4_11	25.7325	96.41	20.58	15.6267	>90	>90	50	SRR13647774
USA (Beltsvile, MD), 2018	NucleoSpin® Tissue Kit	4_4	62.5404	96.94	25.92	38.043	>90	>90	75	SRR13647773
USA (Beltsvile, MD), 2018	NucleoSpin® Tissue Kit	4_5	60.329	96.87	26.04	36.5133	>90	>90	60	SRR13647772
USA (Beltsvile, MD), 2018	NucleoSpin® Tissue Kit	4_6	50.5685	97.67	24.51	30.9546	>90	>90	59	SRR13647771
USA (Luthervile, MD), 2018	NucleoSpin® Tissue Kit	4_8	54.6622	98.03	25.27	33.6291	>90	>90	67	SRR13647769
USA (Luthervile, MD), 2018	NucleoSpin® Tissue Kit	4_9	108.371	92.42	34.18	65.5276	>90	>90	86.5	SRR13647768
USA (Luthervile, MD), 2018	NucleoSpin® Tissue Kit	4_10	69.9369	90.54	26.48	39.4409	>90	>90	60.5	SRR13647767
USA (Luthervile, MD), 2018	NucleoSpin® Tissue Kit	4_12	79.5939	97.74	30.1	48.8923	>90	>90	84.5	SRR13647766
USA (Baton Rouge_1, LA), 2016	NucleoSpin® Tissue Kit	5_13	107.144	94.76	38.05	61.6211	>90	>90	60.2	SRR13647765
USA (Baton Rouge_1, LA), 2016	NucleoSpin® Tissue Kit	5_1	54.8981	97.94	25.74	33.7301	>90	>90	60	SRR13647764
USA (Baton Rouge_1, LA), 2016	NucleoSpin® Tissue Kit	5_2	82.2523	98.34	29.49	50.8439	>90	>90	84.5	SRR13647763
USA (Baton Rouge_1, LA), 2016	NucleoSpin® Tissue Kit	5_7	67.8842	98.51	27.19	42.1217	>90	>90	79	SRR13647762
USA (Baton Rouge_1, LA), 2016	NucleoSpin® Tissue Kit	5_8	71.8223	97.59	28.74	44.054	>90	>90	80	SRR13647761
USA (Baton Rouge_2, LA), 2016	NucleoSpin® Tissue Kit	5_3	62.8872	97.85	26.04	38.5907	>90	>90	72	SRR13647760
USA (Baton Rouge_2, LA), 2016	NucleoSpin® Tissue Kit	5_4	57.7774	98.02	25.45	35.526	>90	>90	66	SRR13647758
USA (Baton Rouge_2, LA), 2016	NucleoSpin® Tissue Kit	5_5	71.1739	98.05	27.41	43.77	>90	>90	78	SRR13647757
USA (Baton Rouge_2, LA), 2016	NucleoSpin® Tissue Kit	5_6	61.1572	97.05	27.55	37.3943	>90	>90	72	SRR13647756
USA (Baton Rouge_2, LA), 2016	NucleoSpin® Tissue Kit	5_10	68.6798	98.25	27.51	42.4264	>90	>90	79	SRR13647755
USA (Baton Rouge_3, LA), 2016	NucleoSpin® Tissue Kit	5_11	79.7476	97.67	29.27	48.9024	>90	>90	82.5	SRR13647754
USA (Baton Rouge_3, LA), 2016	NucleoSpin® Tissue Kit	5_12	85.686	98.07	29.12	52.6812	>90	>90	83	SRR13647753
USA (St. John's Island, SC), 1999	Phenol-chloroform	6_11	71.4947	14.15	60.99	2.4997	0.2			SRR13647752
USA (St. John's Island, SC), 1999	Phenol-chloroform	6_12	77.9283	9.18	55.54	1.9929	0			SRR13647751
USA (St. John's Island, SC), 1999	Phenol-chloroform	6_4	127.054	42.82	47.16	18.0799	3			SRR13647750
USA (St. John's Island, SC), 1999	Phenol-chloroform	6_8	110.447	28.88	59.72	9.9681	1.5			SRR13647749
Tanzania (Kilimanjaro), 2016	NucleoSpin® Tissue Kit	8_1	137.499	98.55	32.63	86.5801	>90	>90	90.2	SRR13647747
Tanzania (Kilimanjaro), 2016	NucleoSpin® Tissue Kit	8_2	137.372	98.55	32.6	86.3876	>90	>90	90.5	SRR13647746
Tanzania (Kilimanjaro), 2016	NucleoSpin® Tissue Kit	8_3	137.871	95.93	30.89	82.8831	>90	>90	88	SRR13647745
Tanzania (Arusha), 2016	NucleoSpin® Tissue Kit	8_5	147.674	98.32	34.11	92.446	>90	>90	92	SRR13647744
Tanzania (Arusha), 2016	NucleoSpin® Tissue Kit	8_7	157.209	98.82	33.73	99.0362	>90	>90	92.5	SRR13647743
Tanzania (Arusha), 2016	NucleoSpin® Tissue Kit	8_8	147.498	98.58	34.47	92.6211	>90	>90	93	SRR13647742
Tanzania (Arusha), 2016	NucleoSpin® Tissue Kit	8_9	190.135	98.49	36.3	99.8763	>90	>90	98	SRR13647741
Tanzania (Arusha), 2016	NucleoSpin® Tissue Kit	8_10	177.923	95.95	29.06	106.79	>90	>90	85	SRR13647740
